# Supplementary material for: Short- and Long-Term Chrono-Immune Consequences of Dim Light at Night Exposure in Male Mice at Different Life Stages
Source: Clocks Sleep. 2026 Jun 17;8(2):35. doi: 10.3390/clockssleep8020035 (PMC13298283; doi:10.3390/clockssleep8020035)
Supplement: Supplementary file 1 [file clockssleep-08-00035-s001.zip]

Archive with 1 entries (1 files):
- clockssleep-4247990-supplementary.pdf
